# Supplementary material for: Impact of Endoluminal Radiofrequency Ablation on Immunity in Pancreatic Cancer and Cholangiocarcinoma
Source: Biomedicines. 2022 Jun 6;10(6):1331. doi: 10.3390/biomedicines10061331 (PMC9219740; doi:10.3390/biomedicines10061331)
Supplement: Supplementary file 1 [file biomedicines-10-01331-s001.zip]

Archive with 1 entries (1 files):
- biomedicines-1751539-supplementary.pdf
